# Supplementary material for: An evaluation of physical access barriers to COVID-19 vaccines uptake among persons with physical disabilities in western Kenya
Source: BMC Public Health. 2024 Apr 22;24:1112. doi: 10.1186/s12889-024-18592-w (PMC11036731; doi:10.1186/s12889-024-18592-w)
Supplement: Supplementary file 2 — Supplementary Material 2: Sociodemographic and economic characteristic of participants [file 12889_2024_18592_MOESM2_ESM.xlsx]

## Sheet: Table S 1 RAW DATA
GENDER	AGE	STATUS_MARRIAGE	EDUCATIONLEVEL	EMPLOYMENT	INCOME	RELIGION	CLIMBING_STAIRS	HEARING_WITH_AID	SEEING_DIFFICULTY	SPEAKING_DIFFICULTY	INFORMATION	DISEASE_EXISTENCE	REASON_IF_NO	VACCINE_UPTAKE	SITE	OTHER_SITE	TRAVEL_TIME	TRANSPORT_MEANS	TRANSPORT COST	WAITING_TIME	DECISION_TIME	ACCESSING_ROOM	STATE_REASON	RECEPTION	SERVICE	SPECIFY_REASON
1	47	2	2	2	2	1	3	1	2	1	2	1		1	1		1	1	0	1	2	1		5	5
2	58	1	2	2	2	1	3	1	1	1		1		1	2	Meeting in Siaya	1	1	0	2	2	2	Visited	5	5
1	62	2	2	1	1	1	3	1	1	1	2	1		1	1		1	2	200	2	1	2	Delayed	5	5
1	31	2	2	1	1	1	2	1	1	1	2	2	Did not witness any case.	1	1		1	2	300	4	4	1		4	4
1	62	2	2	1	1	1	4	1	1	1	2	1		1	1		1	2	100	4	1	1		5	4
1	33	1	2	1	1	1	2	1	1	1	1	1		1	2									4	4
1	34	2	2	1	1	1	2	1	1	4	2	1		1			1	1	500	1		1				Unwillingness
1	51	2	2	1	1	1	3	1	1	1	2	1		1	1		1	2	300	1	1	2	Delayed	3	4
2	47	2	2	1	1	1	3	1	2	1	1	1		1	1		1	1	0	4	2	2	Delayed	4	4
2	42	2	1	1	2	1	3	1	2	1	2	1		1	1		1	1	0	1	2	1		5	4
1	46	2	2	2	2	1	3	1	1	1	2	1		1	1		1	2	100	1	3	1		4	4
1	48	1	2	2	1	1	2	1	3	1	2	1		1	1		1	2	100	1	3	1		1	4
1	41	2	2	1	1	1	2	1	1	1	1	1		1	2		1	3	100	4	2	1		5	5
2	31	2	2	2	1	1	2	1	3	1	1	1		1	1		1	2	100	1	4	1		4	4
2	44	2	1	1	1	1	3	2	2	1	2	1		1	1		1	3	100	1	4	1		4	3
2	19	2	2	1	1	1	3	2	2	1	2	1		1	1		1	2	100	1	2	1		4	4
2	32	1	2	1	1	1	3	1	1	1	2	1		1	2	Lwero Centre	1	1	0	1	4	1		4	4
2	52	2	2	2	1	1	2	1	2	1	2	1		1	1		1	2	100	4	1	1		5	5
1	22	2	1	1	2	1	4	1	4	1	2	1		1	1		1	2	300	1	2	2	Delayed	5	5
1	42	1	2	1	1	1	3	1	1	1	2	2	Mentally disabled	1	2	Yenga	1	2	100	1	1	1		4	4
1	20	1	1	1	1	1	3	1	1	1	2	1		1	1		1	2	100	1	1	1		4	4
1	22	1	1	1	1	1	2	1	1	1	1	1		1	1		1	1	400	1	2	1		4	4
2	42	2	1	1	1	1	3	1	1	1	2	1		1	1		1	1	0	1	1	2	Narrow e	4	4
2	31	1	2	1	2	1	1	2	1	3	2	1		1	1		1	1	0	2	2	2	Delayed	4	4
2	42	2	2	1	1	1	2	1	2	1	1	1		1	1		1	1	0	4	2	2	Delayed	4	4
2	43	2	2	1	1	1	3	2	2	1	2	1		1	1		1	1	0	2	3	1		4	4
1	57	2	2	1	1	1	4	1	2	1	2	1		1	1		1	2	100	4	1	2	Delayed	3	4
2	23	1	2	1	2	1	1	3	2	2	2	1		1	2	Urenga	1	1	0	4	4	2	Narrow e	4	4
1	18	1	2	1	2	1	3	3	1	1	2	1		1	2	Urenga	1	1	0	4	4	2	Narrow e	4	4
1	44	2	2	1	1	1	3	1	1	1	2	1		1	2	Urenga	1	2	100	1	1	1		4	4
2	32	1	2	1	1	1	1	2	1	1	2	1		1	2	Nairobi	1	2	100	1	1	1		4	4
2	53	1	1	1	1	1	3	1	1	1	2	1		1	2	Ohando	1	1	0	3	4	2	Delayed	4	4
2	61	1	1	1	1	1	4	1	1	1	2	1		1	2	Sega mission	1	2	400	4	3	2	Narrow e	3	3
2	42	2	2	1	1	1	3	1	1	1	2	1		1	2	Urenga	1	2	100	1	1	1		4	4
2	43	2	1	1	1	1	3	1	1	1	2	1		1	2	Masesta Dispensary	1	2	300	4	1	2	Delayed	4	4
1	47	2	2	1	1	1	3	1	3	1	2	1		1	2	Siaya Referral	1	2	300	1	1	1		4	4
1	48	2	1	1	1	1	4	1	4	1	2	1		1	2	Uchola	1	1	0	2	1	1		4	4
1	40	2	2	1	2	1	4	1	2	1	2	1		1	2	Urenga	1	2	100	2	1	2	Delayed	4	4
1	21	1	1	1	1	1	3	1	1	1	2	1		1	2	Urenga	1	2	100	2	4	2	Narrow e	4	4
1	41	2	2	1	2	1	2	1	4	1	2	1		1	2	Urenga	1	2	300	3	3	2	Delayed	4	4
1	43	2	2	2	2	1	3	1	1	1	2	1		1	2	Urenga	1	2	100	1	4	1		4	4
2	44	1	1	2	1	1	3	1	1	1	2	1		1	1		1	2	500	3	4	1		5	5
2	37	1	2	1	1	1	3	1	1	1	2	1		1	2	Ramunde	1	1	0	2	1	1		4	4
2	47	2	2	1	1	1	3	1	1	1	2	1		1	2	Urenga	1	2	300	1	2	1		4	4
2	42	2	2	1	1	1	3	1	1	1	1	1		1	2	Buhalaure	1	2	100	4	2	2	Not spec	4	4
2	41	2	1	1	2	1	1	2	2	1	2	1		1	2	Urenga	1	2	100	3	1	1		3	3
1	42	2	2	1	2	1	2	1	2	1	2	1		1	2	Sega mission	1	2	100	1	1	2	Delayed	4	4
1	48	2	2	1	1	1	3	2	1	1	1	1		1	2	Jera	1	2	400	1	4	2	Delayed	4	4
2	30	2	2	1	1	2	2	3	2	1	1	1		1	2	Ligala	1	1	0	1	4	1		4	4
1	42	2	1	1	1	1	2	1	3	1	2	1		1	2	Urenga	1	2	400	3	2	1		4	4
2	45	2	1	1	2	1	3	2	1	1	1	1		1	2	Ligala	1	1	0	1	3	2	Narrow e	4	4
1	42	2	2	1	1	1	2	1	1	1	2	1		1	2	Ligala	1	1	0	1	2	1		4	4
1	31	1	1	1	1	1	2	1	1	1	1	1		1	2	Urenga	1	1	0	1	1	1		3	3
1	21	1	2	1	2	1	1	1	2	1	1	1		1	2	Bar-Ndege	1	2	400	2	2	1		3	3
1	32	2	2	1	2	1	3	2	1	1	2	1		1	2	Bumala	1	3	300	1	3	1		4	4
2	45	2	2	1	1	1	2	2	2	1	1	1		1	2	Urenga	1	2	100	2	1	2	Narrow e	4	4
2	41	2	2	1	2	1	3	1	1	1	2	1		1	2	Sigomre	1	2	300	1	1	1		3	3
2	44	2	2	1	2	1	1	3	1	1	2	1		1	2	Urenga	1	2	300	3	1	1		4	4
2	41	2	2	1	1	1	3	1	1	1	2	1		1	2	Lwanda	1	2	100	4	1	1		4	4
2	24	1	2	1	2	1	3	1	1	1	2	1		1	2	Lwanda	1	1	0	1	2	1		4	4
2	34		2	1	1	1	1	4	1	1	1	1	Not specified	1	2	Bar- Ndege	1	2	100	1	1	1		4	4
2	42	2	2	2	2	1	4	1	1	1	2	1		1	2	Siaya	1	2	400	1	2	1		4	4
1	35	1	1	1	1	1	3	1	3	1	2	1		1	2	Bar-Ndege	1	1	0	1	4	1		4	4
1	31	1	2	1	1	1	2	1	1	1	2	2	Not Specified	1		Bar-Ndege	1	1	0	4	3	1		4	4
1	49	2	1	2	1	1	3	1	1	1	2	1		1		Bar-Ndege	1	2	300	1	4	2	Narrow E	4	4
1	18	1	1	1	1	1	4	1	1	1	2	1		1		Konya	1	2	100	2	4	2	Narrow e	4	4
1	18	1	2	1	2	1	2	1	1	4	1	1		1		Urenga	1	1	0	1	2	1		3	3
1	26	1	1	1	1	1	2	1	1	4	1	1		1		Urenga	1	2	100	2	3	1		3	3
1	32	1	2	1	2	1	3	2	1	1	2	1		1		Bar-Achuth	1	2	300	3	4	1		3	4
1	21	1	1	1	2	1	4	1	4	1	1	2	Mentally disabled	0												Inability to reach site
2	19	1	2	2	2	1	4	1	1	2	1	1		0												Inability to reach the site
2	28	2	1	1	1	1	4	1	1	1	1	1		0												Inability to reach site
2	59	2	2	1	2	1	3	1	1	1	2	1		0												inability to reach site
1	63	2	2	1	2	4	3	1	1	1		1		0												inability to reach site
1	18	2	2	1	2	1	3	1	1	1	2	1		0									unwillin
2	31	1	2	2	1	1	3	1	1	1	1	1		0												Inability to reach the site
1	21	1	2	1	1	1	1	3	1	1	1	1		0												Inability to reach site
2	42	2	2	1	1	1	4	1	2	1	2	1		0												Inability to reach the site
1	51	2	2	1	1	1	4	1	2	1	1	1		0
1	23	1	1	1	1	1	3	1	1	1	2	1		0												Inability to reach site
2	18	1	2	1	1	1	3	1	1	1	2	1		0												Inability to reach site
1	19	1	1	1	1	1	4	1	1	1	1	1		0												Inability to reach
1	20	1	1	1	1	1	4	3	1	1	1	1		0												Inability to reach site
2	41	2	2	1	2	1	2	1	3	1	2	1		0												Inability to reach site
2	21	1	2	2	2	1	1	4	1	4	1	1		0												Communication barrier
2	19	1	1	1	1	1	4	1	1	1		1		0												Inability to reach site
2	31	2	2	1	2	1	4	1	1	1	1	1		0												Inability to reach site
2	19	2	1	1	1	1	2	1	1	1	1	1		0												Inability to reach site
1	27	1	1	1	2	1	3	1	1	2	1	1		0												Not specified
2	22	1	1	1	1	1	4	3	1	4	2	1		0												Inability to reach site
2	25	1	2	1	2	1	4	1	1	1	1	1		0												Inability to reach site
1	19	1	1	1	1	1	1	1	3	1	1	2	Mentally impaired	0												Inability to reach site
1	27	1	2	1	1	1	4	1	1	1	2	1		0												Inability to reach site
2	45	1	1	2	1	1	4	1	1	1	2	1		0												Inability to reach site
2	20	1	1	1	2	1	3	2	1	1	1	1		0												Not specified
2	22	1	2	1	1	1	4	2	1	1	2	1		0												Inability to reach site
2	41	1	2	1	2	1	4	3	1	1	1	1		0												Inability to reach site
1	18	1	2	1	1	1	1	3	1	1	1	1		1	2	Urenga	1	2	1	2	2			3	3
2	30	2	2	1	1	1	2	1	1	1	2	1		1	2	Liging Dispensary	1	2	2	1	1			4	4
1	18	1	2	2	2	1	3	1	1	1	2	1		0												Unwillingness
2	19	1	2	1	1	1	1	1	1	4	2	1		0												Inability to reach site
1	23	1	2	1	1	1	1	3	1	1		2	Communication barrier	0												Communication barrier
1	21	1	2	1	1	1	3	1	1	1	2	1		0												Inability to reach site
1	18	1	1	1	2	1	3	1	1	1		1	Not Specified	0												Inability to reach site
2	18	1	1	1	1	1	1	2	1	4	1	1		0												Inability to reach site
2	67	2	2	2	2	1	2	1	2	1	2	1		0												Feared unkown outcome
2	19	2	2	1	2	1	1	2	1	4	1	1		0												Feared unkown outcome
1	18	2	2	1	1	1	3	2	1	1	1	1		0												Inability to reach site
1=MALE		1=SINGLE	1=EDUCATED	1=NO	1=NO	1=CHRISTIAN	1=NO DIFFICULTY	1=NO DIFFICULTY	1=NO DIFFICULTY	1=NO DIFFICULTY	1=FAMILY/RELATIVES	1=YES		1=Yes			0=<1HR	1=TRICYCLE		1=<1HR	1= 1MONTH	1=EASY		1=WORST	1=WORST
2=FEMALE		2=MARRIED	2=NOTEDUCATED	2=EMPLOYED	2=YES	2=NON CHRISTIAN	2=MILD DIFFICULTY	2=MILD DIFFICULTY	2=MILD DIFFICULTY	2=MILD DIFFICULTY	2=MASS MEDIA	2=NO		0=No			1=>1HR	2=MOTORBIKE		2=1-2HRS	2=< 3 MONTHS	2=DIFFICULT		2=BAD	2=BAD
							3=MUCH DIFFICULTY	3=MUCH DIFFICULTY	3=MUCH DIFFICULTY	3=MUCH DIFFICULTY								3=MOTORVEHICLE		3=2-3HRS	3=3-6MONTHS			3=FAIR	3=FAIR
							4=CANNOT	4=CANNOT	4=CANNOT	4=CANNOT								4=OTHERS		4>3HRS	4=>6 MONTHS			4=GOOD	4=GOOD
																								5=V.GOOD	5=V.GOOD
